# Supplementary material for: Calcium- and Sodium-Rich Food Intake among Koreans with and without Metabolic Syndrome: Cross-Sectional Analysis of the Korean Genome and Epidemiology Study
Source: Nutrients. 2024 Jul 26;16(15):2439. doi: 10.3390/nu16152439 (PMC11314467; doi:10.3390/nu16152439)
Supplement: Supplementary file 1 [file nutrients-16-02439-s001.zip]

Archive with 1 entries (1 files):
- nutrients-3080733-supplementary.pdf
